# Supplementary material for: ChatGPT (GPT-3.5) as an assistant tool in microbial pathogenesis studies in Sweden: a cross-sectional comparative study
Source: J Educ Eval Health Prof. 2023 Nov 22;20:32. doi: 10.3352/jeehp.2023.20.32 (PMC10725744; doi:10.3352/jeehp.2023.20.32)
Supplement: Supplementary file 1 [file jeehp-20-32-dataset1.xlsx]

## Sheet: dataset_1
Question number:	Question	ChatGPT3.5's answer	Student's answer	Teacher's answer ( or as a comment to student's answer)	chatGPT3.5's answer (as comment to student's answer)	ChatGPT3.5's interpretation of question (yes/no)	ChatGPT3.5 gives concise and correct facts (Likert scale 1-5)	ChatGPT3.5 suggests further studies for the student (yes/no)	GhatGPT3.5's answer in comparison to teacher's answer (Likert scale 1-5)	Differences in the answers	Missing	Comment
1	How does a susceptibility test work with a VITEK?	The VITEK system is an automated method for determining antimicrobial resistance in bacteria. To perform a susceptibility test with the VITEK system, you first need to isolate bacteria from a sample, such as a patient sample collection. Then the bacteria are placed in a specially designed capsule containing different concentrations of antimicrobial drugs. The capsule is inserted into the VITEK ma…	VITEK is another method used for susceptibility testing. Isolated bacterial colonies are placed in NaCl solution, then placed in an analysis instrument together with a test card for resistance. The test card is prepared with different concentrations of antibiotics. "In analysis, a vacuum will be generated whereupon the bacterial suspension is sucked into the cards. For each antibiotic, there are …	Good answer, can add that if the bacterium is insensitive it will grow and if the bacterium grows then the turbidity (ie turbidity) increases. A MIC value is (Minimal inhibitory concentration), i.e. the minimum dose of antibiotics needed to inhibit bacterial growth.	Thanks for your comment and correction. It is true that VITEK can also be used for susceptibility testing by testing bacteria against different antibiotics using test cards containing different concentrations of antibiotics. After incubation, bacterial growth is measured using turbidity measurements, which are then analyzed using algorithms to calculate minimum inhibitory concentration (MIC) valu…	yes	4	no	4	More information than in teacher's answer, apart from the fact that teacher explains MIC	Miss other possible usage of VITEK in both teacher's and chatGPT3.5's answer
2	I wonder, both HIV and HCV can be treated with protease inhibitors?	Yes, both HIV and HCV can be treated with protease inhibitors, but they act on different proteases and are therefore not interchangeable between the diseases. Protease inhibitors are a type of antiviral drug that inhibits the activity of viral proteases necessary for replication of the virus. HIV protease inhibitors inhibit the activity of HIV proteases while HCV protease inhibitors inhibit the a…	It does not seem that you can use the same drug for both. I wonder why? Does it have to do with HCV's protease acting in the cytoplasm and HIV's protease acting in the virus after spin-off?	For both, protease inhibitors are used, but not the same kind of it is true. Those used for the treatment of HCV are specific to NS3/NS4a (which is HCV's protease and cofactor); respectively, the PIs used for HIV are specific for HIV's protease.	Yes, it is true that the HCV protease acts in the cytoplasm while the HIV protease acts in the maturing virus after spin-off from the host cell. This is one of the reasons why there are no common protease inhibitors that can be used to treat both HIV and HCV. Another factor influencing drug development is the specific structures of the proteases for the two viruses. Proteases are proteins that ar…	yes	3	no	3	Partly incorrect by chatGPT3.5		First answer correctly, but since student claim incorrect answer chatGPT3.5 adjust to that
3	Undrat över om HCV läkemedel funkar för HIV också?	No, medicines used to treat hepatitis C (HCV) do not work to treat HIV. HCV and HIV are two different viruses with different structures and different ways of replicating. They also require different drugs to be treated effectively. The most common drugs used to treat HCV are direct-acting antiviral drugs (DAAs) that attack specific steps in the replication process of the virus. These drugs are ef…	Or do they have some in common, because HCV has not reverse transcriptase so RT inhibitors do not work or? However, does HBV have more in common with HIV?	Quite correctly HCV lacks RT, thus RT inhibitors can NOT be used (which HBV has). For the treatment of HCV, DAA (direct-acting antiviral agents) is currently used; in the form of NUC (nucleotide analogues); NNUC (nonnucleotide analogues); Protease inhibitors; NS5a inhibitors. For the treatment of HIV is used today; RT inhibitors (NRTI and NNRTI), Protease inhibitors (PI), Entry inhibitors, as wel…	Quite correctly HCV lacks RT, thus RT inhibitors can NOT be used (which HBV has). For the treatment of HCV, DAA (direct-acting antiviral agents) is currently used; in the form of NUC (nucleotide analogues); NNUC (nonnucleotide analogues); Protease inhibitors; NS5a inhibitors. For the treatment of HIV is used today; RT inhibitors (NRTI and NNRTI), Protease inhibitors (PI), Entry inhibitors, as wel…	yes	4	no	2	Teacher's answer gives examples of HBV/HCV/HIV antiviral treatment		Possible to misinterpret chatGPT3.5 that HIV would be a DNA virus similar to HBV (HIV is a RNA virus)
4	Is Sjögren's syndrome a phagocytosis defect?	No, Sjögren's syndrome is not a phagocytosis defect. Sjogren's syndrome is an autoimmune disease that affects the body's exocrine glands, such as saliva and tear glands, resulting in dryness of the eyes and mouth. It is known that patients with Sjögren's syndrome may be at increased risk of infections due to the impaired function of exocrine glands, which can lead to dry mucous membranes and redu…	From what I understand, Sjögren's is due to the immune system attacking the body's own tissue, but I am unsure.	Sjögren's is an autoimmune disease characterized by an attack on the body's exocrine glands (such as saliva and tear glands). These become inflamed with reduced function and dryness, especially in the mouth and eyes as a result. The exact etiology of Sjögren is incompletely known.	Yes, it is true that Sjögren's syndrome is an autoimmune disease in which the body's immune system mistakenly attacks and damages the body's own exocrine glands, which are responsible for the production of tears and saliva. This attack results in inflammation and damage to the glands, leading to a decrease in saliva and tear production. The inflammation can also spread to other parts of the body …	yes	4	no	3
5	Is hairy leukoplakia a secondary immunodeficiency disease?	Hairy leukoplakia (HL) is a premalignant disease characterized by white or grayish plaques with a hairy surface appearing on the tongue or inside of the cheek. HL is thought to be caused by a chronic infection with Epstein-Barr virus (EBV) and usually occurs in people with compromised immune systems, especially people with HIV/AIDS or people who have had organ transplants and are taking immunosup…	We have gone through in the lecture that AIDS is one example, but are there other examples?	A secondary immunodeficiency is an immunodeficiency resulting from an acquired defect in the immune system. This may, for example, be due to an AIDS (due to reduced number of CD4 which leads to an increased susceptibility to infection-opportunistic infections or reactivation of latent infections such as EBV). Hairy leukoplakia due to reactivation of EBV is not in itself a secondary immunodeficien…	Yes, there are several examples of diseases that can be classified as secondary immunodeficiency. Some examples include:Autoimmune diseases such as rheumatoid arthritis, lupus and type 1 diabetes. In these diseases, the immune system works in an abnormal way and attacks the body's own tissues. Cancer treatments, such as chemotherapy and radiation therapy, can reduce the number of white blood cell…	yes	2	no	2			Possible to misinterpret chatGPT3.5 that autoimmune diseases would be classified as secondary immune deficiencies
6	Some bacteria have external structures such as pili and others have other things such as capsule or spore, for example, I then came across a question on a test that asked why EVERYONE does not have such structures.	Not all bacteria necessarily have external structures such as pili, capsule or spore. It depends on the species and habitat of bacteria. Some bacteria have simpler cell structures and do not need these structures to survive or multiply. However, it can be beneficial for a bacterium to have such external structures depending on its environment. For example, a bacterium that wants to attach to a su…	I think the reason why some bacteria don't have these is because they have other virulence factors. Sometimes some too genes are "heavy" to carry with the generations and they choose to let them go because they feel they can survive and "do their job" without them. Have I thought completely wrong or does it sound reasonable?	I agree that if there is genetic information that a bacterium carries, it is generally the case that it should be "useful" to it, otherwise it can get rid of it (this said about virulence factors such as some plasmids that carry resistance, for example). However, it should be added that not everyone has the opportunity to sporulate (only Clostridoides and Bacillus). Some bacteria simply do not ha…	You are right that there are several possible reasons why some bacteria lack external structures such as pili, capsule or spore. It may be that these bacteria have other virulence factors that allow them to survive and multiply in their environment, or that they simply do not need these structures to perform their functions. Some bacteria can also lose or change their external structures over tim…	yes	4	no	2	Teacher elaborates more on bacteria that are able to sporulate		ChatGPT3.5 a bit repetitive answer
7	Which of the different periopathogens are considered to belong to the different forms of periodontitis, a little difficult to find information about it.	Periopathogens are microorganisms associated with periodontal diseases. There are several different types of periopathogens that can play a role in the development of periodontitis. Some of the most common include: Porphyromonas gingivalis, Tannerella forsythia, Treponema denticola, Aggregatibacter actinomycetemcomitans, Prevotella intermedia, Fusobacterium nucleatum, Porphyromonas gingivalis, Ta…	No response from student	There are only two primary pathogens; which are also associated with aggressive periodontitis: Aggregatibacter actinomycetemcomitans and Porphyromonas gingivalis. To the chronic periodontitis, I have said in the lecture that you should know the Red Complex.		yes	5	yes	4	Teacher defines primary patogens for peroidontitis and mentions the "red complex"		ChatGPT3.5 mentions the three pathogens from the red complex, but does not mention the "red complex" per se nor that there are only two primary pathogens associated to periodontitis
8	How is hepatitis A transmitted? Does it count as fecal/oral infection or contact infection, or both?	Hepatitis A is mainly transmitted through fecal-oral infection, which means that the virus spreads when a person ingests contaminated food or water containing the feces of a person infected with the hepatitis A virus. Hepatitis A can also be spread through direct contact with a person who is infected, for example through sexual contact or when an infected person does not wash their hands properly…	No response from student	Hepatitis A is transmitted as a faecal/oral infection, but can be spread directly from a person through very close contact within, for example, the same household, but sexual infection has also been reported.		yes	5	yes	4	Teacher's answer is concise
9	Bacteria that produce beta-lactamases, are they naturally resistant to beta-lactam antibiotics? Or does it count as acquired resistance?	Bacteria that produce beta-lactamases are naturally resistant to beta-lactam antibiotics, because beta-lactamases are enzymes that break down the beta-lactam ring in the antibiotic molecule. This means that beta-lactam antibiotics such as penicillins and cephalosporins do not work effectively against such bacteria. The production of beta-lactamases can be either natural or acquired. Some bacteria…	No response from student	Yes, only bacteria that take up a resistance are counted as having acquired a resistance		yes	5	yes	5	Teacher's answer too concise, may leed to misinterpretation
10	NNRTI, does it act as an inhibitor of RT by binding non-specifically to the enzyme and blocking the enzyme active site?	Yes, non-nucleoside reverse transcriptase inhibitor (NNRTI) works by inhibiting reverse transcriptase (RT) in the HIV virus by binding non-specific to a specific site on the enzyme, preventing the enzyme from functioning properly. NNRTI binds to a different part of the RT molecule than the one where nucleosides bind, making them not compete with the nucleosides for binding sites. Thus, NNRTI does…	No response from student	Yes, NNRTI works by blocking RT in other ways than binding as a base (i.e. they do not act as nucleic acid analogues). Instead, they bind to RT and this binding causes the enzyme's activa site to be blocked.		yes	5	yes	5	Teacher's answer is concise		ChatGPT3.5 mentions specifically HIV but also HBV would be relevant..
11	Are nucleotide analogues effective for treating DNA viruses but not RNA viruses?	Nucleotide analogues are effective for the treatment of both DNA viruses and RNA viruses. Nucleotide analogues are drugs similar to the natural nucleotides that make up DNA and RNA, but contain modified chemical structures that hinder the virus's ability to replicate its DNA or RNA by replacing natural nucleotides in the genetic material of the virus. Nucleotide analogues have been shown to be hi…	No response from student	No, a nucleoside analogue consists of a nitrogenous base + a sugar; A nucleotide analogue consists of a nitrogenous base+sugar+phosphate group (i.e. is like a phosphorylated nucleoside analogue). It has nothing to do with whether they can affect DNA or RNA viruses. Thus, a nucleotide analogue does not need to be phosphorylated as many times as a nucleoside analogue.		yes	5	yes	5	Teacher's answer is concise		ChatGPT3.5 describes discrepencies bewteen nucleotide analogue treatments of DNA and RNA viruses that may be confusing
12	Can entry inhibitors inhibit the fusion of host cell membranes?	Yes, entry inhibitors can inhibit the fusion of the virus with the membrane of the host cell. Entry inhibitors are a type of antiviral drug that blocks the virus's ability to penetrate and infect host cells. Virus infection requires a series of entry steps, including virus binding to cell receptors, internalization of virus particles in the cell, and fusion of the virus's envelope with the membra…	No response from student	Well, the entry inhibitors that exist either block the receptor that viruses use to enter or block the protein on the virus that is used to attach to the cell.		yes	5	yes	5	Teacher's answer may leed to misinterpretation		ChatGPT3.5 a bit repetitive
13	Is a virus an endogenous or exogenous pathogen since it lives intracellularly?	Viruses are typically classified as exogenous pathogens, even though they are intracellular in nature. The reason for this is that viruses are obligate parasites that cannot reproduce on their own without infecting and exploiting the machinery of host cells. They cannot carry out their life cycles and replicate themselves without infecting a host cell. This means that viruses must 'invade' a host…	No response from student	A pathogen can be infected endogenously (from one's own microbiota) or exogenously (from the external environment). In other words, I would not classify a pathogen as either endogenous or exogenous. However, most viral infections are exogenous in nature. But some viruses can be latent, meaning they can reactivate, and in that case, they could be considered an endogenous infection		yes	4	yes	3	Teacher also mention reactivation of latent viruses
14	Hepatitis B (HBV) and Human Immunodeficiency Virus (HIV-1) do not belong to the same virus family, yet they can be partially treated with the same type of antiviral drugs. How is this possible?	Hepatitis B virus (HBV) and human immunodeficiency virus type 1 (HIV-1) do not belong to the same virus family and are very different in their structure and how they infect and replicate in host organisms. However, it is true that some antiviral drugs used to treat these two infections can have some similarities in their mechanism of action. There are several reasons for this: Nucleoside analogs:…	No response from student	Both HIV and HBV utilize reverse transcriptase (RT), meaning all antivirals targeting RT can be used		yes	5	yes	5	Teacher's answer is concise
15	Chronic periodontitis is common both in Sweden and globally. The prevalence of severe chronic periodontitis is about 10% in Sweden, while up to 80% of the adult population has some form of chronic periodontitis. How is it that it is so common? Discuss the underlying causes of chronic periodontitis from a microbiological and immunological point of view	Chronic periodontitis is an inflammatory disease that affects the gums and the tissues surrounding the teeth, including bones and tooth roots. The disease occurs as a result of an imbalance between the microbial factors and the host's immune system. It is known that a variety of factors can influence the development of chronic periodontitis, including microbiological factors, immunological factor…	No response from student	Chronic periodontitis has a slow progression, but an important factor is so-called biofilm formation, i.e. bacteria attach to a surface and form a layer where additional bacteria can be destroyed. In the biofilm, these bacteria can communicate with each other. Biofilm formation is something that happens all the time, but with increasing age it increases (that's why it's important to brush your te…		yes	5	yes	5			ChatGPT3.5 does mention plaque but not biofilmformation
16	The correct answer to the question regarding whether secondary/recurrent pulpitis is caused by exogenous or endogenous bacteria?	The causes of secondary/recurrent pulpitis can be both exogenous and endogenous. Exogenous causes can include bacterial infections that reach the dental nerve from the outside of the tooth, such as through cavities in the teeth or damage to the tooth. Endogenous causes can be a consequence of an inflammation or infection that started inside the tooth and spread to the nerve. It can also be a reac…	No response from student	A primary root canal infection is polymicrobial and is caused by bacteria from the own mouth microbiota; i.e. is an endogenous infection. A secondary is exogenous and is mainly caused by enterococci (>50%).		yes	5	yes	4	Teacher's answer is concise
17	I also wonder if a primary root canal infection is with anaerobes or aerobes (bacteria). Same question but for recurrent infection if it is anaerobes or aerobes.	Primary root canal infection is caused by bacteria normally found in the mouth, which includes both anaerobic and aerobic microorganisms. Anaerobic bacteria thrive in oxygen-free environments and can cause some of the damage seen in root canal infections. Examples of anaerobic bacteria associated with root canal infections include Porphyromonas gingivalis, Prevotella intermedia, Fusobacterium nuc…	No response from student	Root canal infections (primary) are from the endogenous mouth microbiota, i.e. mainly anaerobes. Recurrent infections are mainly caused by exogenous enterococci (>50%); and they are facultatively anaerobic (i.e. can live both with and without oxygen). IF not enterococci then it is anaerobic.		yes	3	yes	4	Teacher's answer is concise
18	Does periodontitis count as secondary immunodeficiency?	No, periodontitis is not considered a secondary immunodeficiency. Immunodeficiency means that the immune system does not work properly, which makes the person more susceptible to infections. Secondary immunodeficiency means that the immune system is affected by external factors, such as diseases, medications or environmental factors. Periodontitis is an inflammatory disease caused by an overreact…	No response from student	No, a chronic periodontitis can be exacerbated by a secondary immunodeficiency, but it does NOT count as a secondary immunodeficiency		yes	5	yes	5	Teacher's answer is concise
19	Caries for adults/children is it caused by the same bacteria or is it different?	Caries is caused by the same bacteria in both adults and children. The main bacteria involved in the development of caries are Streptococcus mutans and Lactobacillus. These bacteria are found naturally in the mouth and break down carbohydrates in food and drink, resulting in acids being formed that can attack the enamel of the tooth. The difference between adults and children when it comes to car…	No response from student	You have not received any lecture that it would differ, but the bacteria that you have gone through are Mutans bacteria and Lactobacilli, but do NOT forget that Caries is a multifactorial disease. However, it is also known that ECC (early childhood caries) is associated with Candida. This was included in a previous exam question; I hadn't thought that anyone would link Candida and Caries, because…		yes	5	yes	5	Teacher's answer too concise, may leed to misinterpretation
20	How can the antibodies activate the complement system when the complement system has already begun during the innate immune response if the innate already begins its reaction?	The complement system is an important part of the innate immune system and is activated by several different ways, including antibodies. When antibodies bind to a foreign substance, such as a bacterium, they can activate the complement system by binding to complement proteins and initiating a chain reaction of enzymatic reactions leading to inflammation, cell damage, and elimination of the foreig…	No response from student	Do not quite understand the question, but the first thing that encounters a foreign pathogen is the congenital. If it is a pathogen that the body already knows, there will be antibodies, they can then bind to the pathogen		yes	5	yes	5	Teacher's answer short and snappy		ChatGPT3.5's answer more polite than teacher's answer
21	Why can you cure hepatitis c and not b, what is the difference between these	Hepatitis B and C are caused by different viruses, which is why the treatment and results differ. The hepatitis C virus has been shown to be more susceptible to treatment than the hepatitis B virus. For hepatitis C, there are now highly effective antiviral drugs that can cure the disease in a high percentage of affected patients. These drugs target specific proteins of the virus and can eliminate…	No response from student	Hepatitis B is a DNA virus and can be integrated or located episomal (its own chromosome); however, HCV is an RNA virus that cannot be integrated or lie episomal so it can therefore be cured.		yes	5	yes	4	Teacher also mention that HBV can reside in episomal form in the cell	ChatGPT3.5 does not mention episomal	ChatGPT3.5's answer may be misiterpreted as HBV is always integrated
22	What is the difference between virulence and pathogenicity?	Virulence and pathogenicity are both terms used to describe the characteristics of microorganisms that cause diseases, but they have different meanings. Virulence refers to the degree of pathogenic ability of a microorganism, or the severity of the disease caused by the microorganism. Virulence is usually measured by examining how much of the microorganism is required to cause disease and how sev…	No response from student	Pathogenicity is the potential capacity of specific microorganisms to cause disease. Virulence is often used synonymously, but more specifically denotes the degree of pathogenicity.		yes	3	yes	2			ChatGPT3.5 expresses itself in an incorrect way in the final part of the answer
						22/22	4.36364	16/22	3.90909			Sum
												%
						Answers the question (interpretation of question)	Facts correct (Gives concise and correct facts)	Develops the question (extends the answer suggesting further reading)	Comparison with teacher´s answer
						Nature of answers from ChatGPT3.5	Number/Likert scale
						Interpretation of question (yes/no)	22/22 (100)
						Extends the answer suggesting further reading (yes/no)	16/22 (73)
						Give concise and correct fact (Likert 1-5)	4.4
						Comparison with teacher's answer (Likert 1-5)	3.9

## Sheet: scale_explanation
Likert scale for chatGPT3.5's answer
1	Irrelevant (question not understood)
2	Incorrect answer
3	Partly correct
4	Correct answer
5	Correct answer+additional relevant information
Likert scale in comparison to teacher's answer
1	Incorrect answer
2	Less than teachers answer or partly incorrect answer
3	Similar to teachers answer
4	Extended teachers answer
5	Extended compared teacher answer+suggest further reading
