# Supplementary material for: ChatGPT (GPT-3.5) as an assistant tool in microbial pathogenesis studies in Sweden: a cross-sectional comparative study
Source: J Educ Eval Health Prof. 2023 Nov 22;20:32. doi: 10.3352/jeehp.2023.20.32 (PMC10725744; doi:10.3352/jeehp.2023.20.32)
Supplement: Supplementary file 2 [file jeehp-20-32-dataset2.xlsx]

## Sheet: Dataset_2
General intended learning outcome:	Question to ChatGPT3.5: Can you create detailed learning outcomes based on (the general intended learning outcome in column A)	Existing detailed intended learning outcomes in the course	Comment	Evaluation (Likert scale)
1.Explain the structure, metabolism, spread and pathogenicity of microorganisms.	Build-up of microorganisms: a. Describe the basic structural elements of microorganisms, including cell wall, cell membrane, cytoplasm, nucleic acids and ribosomes. b. Explain differences in the structure between bacteria, viruses, fungi and protozoa.	1. Identify different types of microorganisms (viruses, bacteria, fungi and parasites). 2. Describe the structure (the different constituents; those that always exist and those that may exist) of a bacterium and a virus and in what ways these differ from a eukaryotic cell.	Overlapping but lacking concepts such as eukaryote. Lacks definition of what always exists and what may exist	3
	Metabolism of microorganisms: a. Explain the basic metabolic processes that occur in microorganisms, including glycolysis, the citric acid cycle, and the electron transport chain. b. Describe how microorganisms can use different energy sources, such as glucose, amino acids or fat, to drive their metabolism. c. Describe how microorganisms can use different types of anaerobic and aerobic metabolism.	3. Account for how bacteria grow and generally be able to describe the virus life cycle, how bacteria and viruses are classified and named.	Overly advanced and extensively detailed ILOs, lacking classification/naming	2
	Pathogenic ability of microorganisms: a. Describe the mechanisms that microorganisms use to cause, including the production of toxins, invasion of host cells, and manipulation of the immune system. c. Describe different types of infections caused by microorganisms, including acute and chronic infections, and how they can be diagnosed and treated.	4. Explain/Discuss the following terms/concepts; apathogenic, pathogen, pathogenesis, pathogenicity, symbiosis, dysbiosis, opportunist, virulence, and virulence factors.	Addresses relevant aspects but that come in other overall learning outcomes, related to the immune system and clinical microbiology. How they are diagnosed and treated is not relevant to the learning case	2
	Spread of micro-organisms: a. Describe the different ways in which microorganisms can spread, including droplet infection, contact transmission, foodborne infection and vector spread. b. Explain the factors that influence the spread of microorganisms, including environmental and behavioral factors.	5. Explain different routes of infection and other factors that are of importance in an infection.	Incomplete detailed learning outcomes regarding transmission routes and factors that affect spread. Lacks airborne/aerosol infection	2
		6. Explain the concept of microbiota and give examples of typical members of the human microbiota and where these exist.	These detailed learning outcomes should be moved to another overall learning outcome (or their own). Identified using ChatGPT3.5.	X
		7. Reflect on the different functions of microbiota and discuss possible influences on this.	These detailed learning outcomes should be moved to another overall learning outcome (or their own). Identified using ChatGPT3.5.	X		Average	2.25
2.Describe (A) immunological reactions and infective diseases, and (B) the most common immunological diseases.	Immunological reactions and infection defense: a. Describe the functional units of the immune system, including barriers, cellular and humoral immunity. b. Describe how T and B cells are activated and differentiated into effector cells after exposure to a pathogen. c. Describe how the immune cells work together to eliminate the pathogen, including phagocytosis, T-cell-mediated cytolysis and antib…	1. Know the distinction between primary and secondary lymphatic organs as well as the concept of MALT, BOAR, BELT and NALT.	Concepts such as lymphatic organs, acquired/adaptive or innate defense are missing. Also lacks inflammation, as well as the difference infection/inflammation. Lacks different concepts such as tolerance and specificity, e.g. Is less specified at chatGPT3.5. The detailed learning outcomes of teachers include, among other things, vaccination that should be moved to another overall learning objective…	2
		2. Describe what "lines of defense" we have to protect ourselves against pathogens.
		3. Förklara skillnaden mellan medfött och förvärvat/adaptivt försvar och beskriva dess ingående komponenter (celler och lösliga) samt funktioner.
		4. Know how the innate and the acquired/adaptive defenses can interact.
		5. Be able to briefly explain the inflammatory process - initiation of immune response. And be able to explain the difference between inflammation and infection.
		6. Explain what is meant by a primary and a secondary immune response, and what significance it has for vaccinations.
		7. Describe the following concepts/terms and their role in the immune system (costimulatory molecules, TLR, PAMP, TCR, BCR, APC, MHC class I and MHC class II).
		8. Account for and define the concepts tolerance, antigen, epitope, receptor, ligand and specificity
	Most common immunological diseases: a. Describe immunodeficiency diseases, including HIV, SCID and agammaglobulinemia, and their underlying causes. b. Describe autoimmune diseases, including rheumatoid arthritis, lupus and multiple sclerosis, and how they affect the immune system. c. Describe allergic diseases, including asthma, allergic rhinitis and food allergies, and how the immune system over…	1. Account for how immunological diseases are divided and classified (primary and secondary immune deficiencies).	ChatGPT3.5 has examples of immune deficiencies, but does not use the concepts/classification of primary (secondary immune deficiencies). ChatGPT3.5 expands allergies. Missing important concepts in clinical immunology	3		Average	2.5
		2. Know the main immunological factors that can influence the onset or course of severe infections, autoimmune diseases, allergies, cancer, transplantation.
		3. Explain the following terms (autograph, allograft, isograft, xenograft, GVHD and HCST)
		4. Explain some common primary immunodeficiency diseases such as, various B-cell defects, SCID and phagocytosis defects.
Describe the most common microorganisms in (A) clinical microbiology and (B) which infections they cause.	1. Common bacterial infections: a. Describe the most common gram-positive bacteria, including Staphylococcus aureus, Streptococcus pneumoniae and Enterococcus faecalis, and what infections they cause. b. Describe the most common gram-negative bacteria, including Escherichia coli, Pseudomonas aeruginosa and Klebsiella pneumoniae, and what infections they cause. c. Describe the most common anaerobi…	1. Account for bacteria as a cause of wound infections. 2. Define wound infections, sepsis and endocarditis	ChatGPT3.5 clarifies and identifies gaps in the teacher's detailed learning outcomes	4
	2. Common viral infections: a. Describe the most common DNA viruses, including herpes simplex virus, human papillomavirus and varicella-zoster virus, and what infections they cause. b. Describe the most common RNA viruses, including influenza viruses, hepatitis C viruses and HIV, and what infections they cause. c. Describe the most common retroviruses, including HIV, and how they cause immunodefi…	1. Account for the family herpesvirus as well as herpes virus infection, pathogenesis, latency and reactivation. 2.Account for different hepatitis viruses and differences between these (especially HBV and HCV) and explain the difference between acute and chronic hepatitis. 3. Describe HIV structure and life cycle in principle. 4. Explain seasonality and emergence of LVI (especially antigen drift …	Quite similar to that of teachers	3
	3. Common fungal infections: a. Describe the most common yeasts, including Candida albicans and Cryptococcus neoformans, and what infections they cause. b. Describe the most common mold fungi, including Aspergillus fumigatus and Mucorales, and what infections they cause. c. Describe how fungal infections can be difficult to treat due to their cell wall composition and pathogenesis.	1. Name the clinically most relevant mushrooms. 2. Reflect on the clinical relevance of fungal infections in disturbed homeostasis.	ChatGPT3.5 connects to treatment, but since it is available as its own ILO, it does not need to be included here.	3		Average	3.33333
Describe principles for hygiene and infection control
	1. Principles of hand hygiene: a. Describe when and how hand washing should be performed to reduce the spread of disease, including the use of soap and water or hand sanitizer. b. Explain why hand hygiene is important, including reducing the risk of disease outbreaks and protecting both patients and staff.	1. Account for and apply basic hygiene routines. 2. Describe different types of transmission routes and reflect on the importance of these 3. Explain principles for how contact tracing is carried out and how the spread of infection can be prevented	Quite similar, however, apply in teachers' detailed ILO (even though ILO stands as "describe")	3
	2. Principles of cleaning and disinfection: a. Describe the difference between cleaning and disinfection, including when and why both are needed. b. Explain how to choose the right cleaning and disinfectant for different surfaces and materials. c. Describe how to perform cleaning and disinfection safely to minimize risks to staff and patients.		ChatGPT3.5 has isolated a detailed ILO that is missing	5
	3. Principles of personal protective equipment (PPE): a. Explain when and why PPEs are needed, including different types of protective equipment used for different situations. b. Describe how to choose the right PPE for different tasks and what type of protective equipment is most suitable to reduce the risk of spreading infection.	4. Explain principles of infection control; and give an overview of the Communicable Diseases Act and the Communicable Diseases Ordinance	Similar to teacher's answer, a little more chatty	3
	4. Principles of waste management: a. Describe how to handle waste that may contain infectious agents, including proper sorting, labeling and storage. b. Explain how to use protective masks, gloves and other protective equipment when handling infectious waste.		ChatGPT3.5 has isolated a detailed ILO that is missing (a); However, this is not relevant to this course. ILO (b) is covered by other ILO (basic hygiene routines)	3
		5. Account for different types of vaccines and the Swedish childhood vaccination program. 6. Reflect on the importance of vaccines in clinical microbiology in a global perspective.	These detailed learning outcomes should be moved to another overall learning outcome (or constitute a new separate ILO). Identified using ChatGPT.	X		Average	3.5
Describe common principles for (A) microbiological diagnostics and (B) treatment.
	1. Microbiological diagnostics: a. Describe the different methods used to diagnose microbial infections, including microscopy, culture, serological tests and molecular methods. b. Explain the advantages and disadvantages of the different diagnostic methods and the factors that influence the choice of method. c. Describe the different steps in the diagnostic process, from sampling to reporting of …	1. Account for different types of microbiological methodology and diagnostics 2. Account for factors that are of importance in microbiological sampling 3. Describe how microbiological diagnostics can be used in dentistry 4. Interpret microbiological and immunological test results in oral diagnostics	Similar, although ChatGPT3.5 is slightly more detailed it is not from an oral perspective (but it was not specified in the ILO that it should be)	3
	2. Antibiotic therapy: a. Describe the most common antibiotic classes used in the treatment of bacterial infections and their mechanisms of action. b. Explain the factors that influence the choice of antibiotic, including the type of microorganism, the severity of the infection and the patient's health. c. Describe the principles of antibiotic resistance and the measures taken to reduce the risk …	1. Describe different potential points of attack for antibiotics and antivirals 2. Explain the concept of empirical antibiotic treatment 5. Explain the importance of resistance development to antivirals and antibiotics in a global perspective 4. Explain how and why bacteria and viruses can become resistant to antibiotics/antivirals	Similar, although ChatGPT3.5 does not have an explicit global perspective	3
	3. Antiviral therapy: a. Describe the most common antiviral drug classes used in the treatment of viral infections and their mechanisms of action. b. Explain the factors influencing the choice of antiviral treatment, including the type of virus, the severity of the infection and the patient's health. c. Describe the principles of virus inhibition and the measures taken to reduce the risk of antiv…	3. Describe clinical uses for antiviral therapy; i.e. examples of antivirals	Together with the above ILO, ChatGPT3.5's response is similar	3
	4. Immunomodulatory therapy: a. Describe the different types of immunomodulatory drugs used in the treatment of immune-related diseases and their mechanisms of action. b. Explain the factors influencing the choice of immunomodulatory therapy, including the type of disease, the severity of the disease and the patient's health. c. Describe the principles of immunomodulation and the measures taken t…		ChatGPT3.5 has isolated a detailed ILO that is missing, however, this is too detailed within the framework of the course.	2		Average	2.75
Reflect on the different properties of microorganisms and the importance of the immune system for the development of caries and periodontitis.	2. Describe the different properties that microorganisms can have, such as pathogenicity, virulence and resistance to antibiotics	1. Explain the following terms; coaggregation, antagonism, synergism, biofilm, pathogen, opportunistic pathogen, oral microbiota, oral microbiome, oral ecology, symbiosis, dysbiosis	ChatGPT3.5's suggestion is not as detailed as the teacher's detailed ILO	3
	1. Explain how bacteria contribute to the development of caries and periodontitis	2. Account for microorganisms that are of importance for the development of caries (in particular: Streptococcus mutans/S.sobrinus, Laktobacillus spp, Actinomyces spp) 3. Account for microorganisms that are of importance for the development of periodontitis (in particular: Aggregatibacter actinomycetemcomitans, P. gingivalis, Tannerella forsythia & Treponema denticola).	ChatGPT3.5's suggestion is not as detailed as the teacher's detailed ILO	3
	3. Discuss how the immune system works and its importance in preventing and combating caries and periodontitis	4. Account for parts of the immune system (especially: gingiva and sIgA) that are of importance for oral health.	Similar to teachers' ILO	3
	4. Reflect on how lifestyle factors, such as diet and dental hygiene, affect the risk of caries and periodontitis	5. Reflect on ecological factors that are of importance for the development of caries and periodontitis.	Similar to teachers' ILO	3
		6. Explain Philip Marsh's ecological plaque hypopthesis	Not listed by ChatGPT3.5	2		Average	2.8
Reflect on the importance of different dental biomaterials used in dentistry and their impact on oral health and the environment.		1. Explain the following terms biofilm, virulence, abiotic, biotic and quorom sensing	Not listed by ChatGPT3.5	2
		2. Describe how and where biofilms can be formed.	Not listed by ChatGPT3.5	2
		3. Describe different ways of how bacteria can communicate in biofilms.	Not listed by ChatGPT3.5	2
	1. Analyze different dental biomaterials used in dentistry and how they affect oral health and the environment. 3. Evaluate the advantages and disadvantages of using different dental biomaterials, both for the patient and the environment. 4. Discuss how the use of dental biomaterials can affect the development of caries and other dental health problems.	4. Reflect on the pros and cons of different types of dental biomaterials.	ChatGPT3.5 has a more detailed, but not relevant ILO	2
		5. Describe the biofilm impact on oral health (except caries and periodontitis).	Not listed by ChatGPT3.5	2
	5. Analyze how the environmental impact of dental biomaterials can be reduced through selection of suitable materials and recycling.		ChatGPT3.5 has isolated a detailed ILO that is missing, however, this is too detailed within the framework of the course.	2
	6. Assess the importance of knowledge about the use and disposal of dental biomaterials for both dental professionals and the general public.		ChatGPT3.5 has isolated a detailed ILO that is missing, however, this is too detailed within the framework of the course. Can't fully understand what ChatGPT3.5 means by its response	1
	2. Explain the most common dental biomaterials and their chemical composition.		ChatGPT3.5 has isolated a detailed ILO that is missing, however, this is too detailed within the framework of the course.	2		Average	1.875

## Sheet: scale_explanation
ILOs
Likert scale in comparison to teacher's detailed ILOs
1	Irrelevant ILOs or misleading ILOs
2	Too advanced or incomplete ILOs or miss 1-2 ILOs
3	ILOs similar to teachers ILOs
4	Relevant and extended teachers ILOs
5	Relevant, extended and new ILO
